# Supplementary material for: Optimization of Anthocyanin Extraction from Purple Sweet Potato Peel (Ipomea batata) Using Sonotrode Ultrasound-Assisted Extraction
Source: Foods. 2025 Jul 30;14(15):2686. doi: 10.3390/foods14152686 (PMC12345892; doi:10.3390/foods14152686)
Supplement: Supplementary file 1 [file foods-14-02686-s001.zip]

Archive with 1 entries (1 files):
- foods-3728665-supplementary.xlsx
