# Supplementary material for: Optimization of Anthocyanin Extraction from Purple Sweet Potato Peel (Ipomea batata) Using Sonotrode Ultrasound-Assisted Extraction
Source: Foods. 2025 Jul 30;14(15):2686. doi: 10.3390/foods14152686 (PMC12345892; doi:10.3390/foods14152686)
Supplement: Supplementary file 1 [file foods-14-02686-s001.zip › foods-3728665-supplementary.xlsx]

## Sheet: Anthocyanin profile BBD
Table S1
				µg / PSPP
	Time	Ratio	EtOH	Peonidin-3-caffeoyl-p-hydroxybenzoyl sophoroside-5-glucoside	Cyanidin-3-caffeoyl-p-hydroxybenzoyl-sophoroside-glucoside	Peonidin-3-hydroxybenzoylsophoroside-5-glucoside	Peonidin-3-caffeoyl-feruloyl sophoroside-5-glucoside	Cyanidin-3p-hydroxybenzoylsophoroside-5-glucoside	Peonidin-3-caffeoyl sophoroside-5-glucoside	Cyanidin-3-caffeoyl-feruloyl sophoroside-5-glucoside	Peonidin-3-feruloyl sophoroside-5-glucoside	Peonidin-3-(6'-p'-hydroxybenzoyl-6''-feruloyl sophoroside)-5-glucoside	Cyanidin-3-sophoroside-glucoside	Peonidin-3-sophoroside-5-glucoside	Cyanidin-3-(6'''-caffeoyl sophoroside)-5-glucoside	Unknown 1	Cyanidin-3-feruloyl sophoroside-5-glucoside	TAC		% Monoacylated	% Diacylated	% Glycosilated
1	2	10	60	800.71±6.82	177.28±1.58	188.32 ± 0.29	140.38 ± 2.37	79.03 ± 0.71	63.17 ± 1.77	76.98 ± 4.74	36.44 ± 0.22	32.52 ± 1.73	11.72 ± 0.05	21.63 ± 0.19	0.84 ± 0.07	1.79 ± 0.02	21.42 ± 0.13	1650.43 ± 1.9		22.6738	71.5288	1.94278
2	6	10	60	1040.82±10.47	272.36±1.21	217.01 ± 1.08	173.37 ± 7.44	98.85 ± 1.85	93.17 ± 1.49	76.99 ± 1.58	38.08 ± 9.87	35.13 ± 0.13	15.86 ± 2.56	25.97 ± 1	1.53 ± 0.28	#DIV/0!	31.57 ± 0.8	2120.72 ± 27.16		22.6438	75.3837	1.9067
3	2	30	60	1294.42±7.32	363.77±1.5	274.85 ± 0.7	215.13 ± 5.97	133.36 ± 0.49	100.21 ± 3.47	99.47 ± 1.02	54.82 ± 0.57	43.23 ± 1.81	25.31 ± 1.04	31.9 ± 0.38	2.3 ± 0.01	1.16 ± 0.01	43.03 ± 0.77	2681.8 ± 4.44		22.6926	75.1741	2.0645
4	6	30	60	1474.5±26.07	414.01±14	308.49 ± 3.6	230.8 ± 26.42	151.96 ± 1.9	137.38 ± 1.8	115.57 ± 1.05	66.68 ± 7.32	53.87 ± 8.36	25.25 ± 4.99	36.46 ± 1.68	2.93 ± 0.39	1.33 ± 0.05	47.67 ± 0.94	3065.57 ± 63.52		23.3271	74.6599	1.93683
5	2	20	35	61.56±0.17	2.51±0.19	123.83 ± 0.22	10.95 ± 2.94	12.41 ± 1.06	21.6 ± 1.95	8.42 ± 0.88	7.64 ± 0.76	9.27 ± 0.14	1.65 ± 0	12.57 ± 0.36		7.55 ± 0.09	0 ± 0	271.59 ± 1.86		60.7467	34.0333	3.02527
6	6	20	35	230.15±8.52	13.63±0	152.53 ± 1.96	33.57 ± 5.75	22.8 ± 1.13	41.3 ± 0.07	32.9 ± 1.84	13.09 ± 1.29	21.11 ± 1.72	3.44 ± 0.55	15.74 ± 0.44		6.42 ± 0.45	0 ± 0	573.43 ± 23.61		39.5891	57.1054	2.6314
7	2	20	85	2.05±0		30.54 ± 0.02	2.04 ± 0	4.11 ± 0	3.17 ± 0.43	0 ± 0	1.78 ± 0	0 ± 0	0.86 ± 0	2.72 ± 0		3.01 ± 0.06	0 ± 0	40.48 ± 3.79		83.7741	8.65242	4.14064
8	6	20	85	1278.96±12.35	437.34±3.48	254.67 ± 3.1	218.86 ± 5.9	139.97 ± 0.81	0 ± 0	119.17 ± 1.54	110.52 ± 0.68	41.53 ± 5.44	31.11 ± 0.11	33.86 ± 0.59		3.44 ± 0.14	46.31 ± 1.5	2712.29 ± 21.57		20.3322	77.2724	2.26286
9	4	10	35	152.38±4.15	8.82±0	113.97 ± 2.16	20.01 ± 2.03	16.53 ± 1.05	32.83 ± 1.67	22.19 ± 0.98	12.48 ± 1.16	16.36 ± 0.8	3.27 ± 0.4	10.79 ± 0.33		4.81 ± 0.02	0 ± 0	405.22 ± 12.73		42.9192	53.6484	2.84287
10	4	30	35	61.95±3.21	0±0	134.86 ± 4.31	11.69 ± 1.24	15.92 ± 2.99	24.15 ± 2.44	10.74 ± 0.08	8.97 ± 1.36	10.24 ± 1.18	2.9 ± 0.88	14.29 ± 1.03		9.66 ± 0.08	0 ± 0	295.72 ± 20.62		62.1893	31.9976	3.38452
11	4	10	85	596.96±13.89	217.11±3.78	193.72 ± 3.83	76.93 ± 1.06	105.38 ± 3.13	0 ± 0	48.59 ± 0.33	73.21 ± 7.78	15.1 ± 0.02	23.87 ± 0.85	27.91 ± 1.63	2.32 ± 0.22	#DIV/0!	35.02 ± 1.64	1416.12 ± 41.54		28.9276	67.4159	3.36894
12	4	30	85	904.39±16	314.39±0.24	220.47 ± 4.4	132.59 ± 3.38	119.22 ± 4.06	90.63 ± 1.69	79.79 ± 0.57	42.01 ± 4.37	24.96 ± 0.61	27.22 ± 2.12	31.08 ± 0.25	2.89 ± 0.16	#DIV/0!	37.22 ± 3.25	2026.87 ± 3.48		25.2825	71.8412	2.74549
13	4	20	60	1289.05±4.64	362.95±0.76	279.24 ± 0.56	219.89 ± 0.54	131.51 ± 0.49	121.88 ± 0.92	98.09 ± 2.08	63.91 ± 3.25	41.75 ± 0.41	19.39 ± 0.72	32.4 ± 0.38	1.89 ± 0	1.1 ± 0.02	41.44 ± 0.21	2703.4 ± 1.25		23.6692	74.4151	1.84445
14	4	20	60	1231.52±1.54	319.02±3.47	263.22 ± 2.37	204.71 ± 0.08	120.62 ± 0.04	105.77 ± 1.86	86.31 ± 4.08	50.21 ± 4.65	40.9 ± 0.63	24.41 ± 1.99	31.91 ± 0.37	2.04 ± 0	1.29 ± 0.13	38 ± 0.13	2517.63 ± 1.91		23.0227	74.7411	2.15742
15	4	20	60	1059.11±17.73	274.21±4.5	237.54 ± 0.17	170.84 ± 5.21	109.79 ± 0.18	95.88 ± 1.03	75.08 ± 1.23	43.55 ± 0.18	35.85 ± 0.8	20.84 ± 1.18	28.85 ± 0.32	1.87 ± 0.03	1.31 ± 0.03	33.33 ± 0.45	2186.76 ± 27.84		23.8693	73.8583	2.19043
